# Supplementary material for: Complex 33-beam simulated galactic cosmic radiation exposure impacts cognitive function and prefrontal cortex neurotransmitter networks in male mice
Source: Nat Commun. 2023 Nov 27;14:7779. doi: 10.1038/s41467-023-42173-x (PMC10682413; doi:10.1038/s41467-023-42173-x)
Supplement: Supplementary file 4 — Source data [file 41467_2023_42173_MOESM4_ESM.xlsx]

## Sheet: Figure 2B
FR	Control (0%)								Control (5%)								Control (20%)								Control (50%)								Acute (0%)								Acute (5%)								Acute (20%)
0.23	100.1	100.1	100.1	100.1	100.1	100.1	100.1	100.1
0.56	50.1	60.1	36.46	100.1	77.88	33.43	13.43	50.1
1.13	0.1	0.1	18.28	0.1	11.21	6.77	6.77	8.43
3.38	0.1	0.1	0.1	0.1	0.1	0.1	0.1	4.27
5.63	0.1	0.1	0.1	0.1	0.1	0.1	0.1	0.1
0.55									100.1	100.1	100.1	100.1	100.1	100.1	100.1	100.1
1.36									83.43	77.88	64.81	51.53	84.48	44.54	40.1	59.56
2.73									5.66	33.43	0.1	2.96	25.1	3.8	8.1	27.13
8.18									0.1	3.8	0.1	0.1	9.48	0.1	4.1	2.8
13.63									0.1	0.1	0.1	0.1	0.1	0.1	0.1	2.8
0.62																	100.1	100.1	100.1	100.1	100.1	100.1	100.1	100.1
1.54																	128.67	94.04	108.8	66.77	56.2	52.73	48.25	75.66
3.08																	53.67	63.74	69.67	36.77	17.17	21.15	14.91	15.66
9.23																	0.1	12.22	8.8	3.43	0.1	5.36	0.1	2.32
15.38																	0.1	3.13	0.1	0.1	0.1	0.1	0.1	0.1
0.85																									100.1	100.1	100.1	100.1	100.1	100.1	100.1	100.1
2.13																									111.53	95.45	66.77	41.01	79.65	54.65	63.51	59.67
4.25																									71.53	44.29	14.39	22.83	43.28	13.74	24.49	36.27
12.75																									0.1	0.1	0.1	2.37	6.92	2.37	0.1	6.48
21.25																									0.1	0.1	0.1	0.1	0.1	0.1	0.1	2.23
0.2																																	100.1	100.1	100.1	100.1	100.1	100.1	100.1	100.1
0.5																																	50.1	40.1	28.67	53.43	36.46	58.43	44.54	84.72
1																																	0.1	40.1	14.39	20.1	0.1	41.77	0.1	30.87
3																																	0.1	0.1	0.1	0.1	0.1	0.1	0.1	15.48
5																																	0.1	0.1	0.1	0.1	0.1	0.1	0.1	7.79
0.57																																									100.1	100.1	100.1	100.1	100.1	100.1	100.1	100.1
1.43																																									14.39	53.67	73.43	90.1	41.28	125.1	59.36	88.74
2.85																																									3.67	14.39	23.43	30.1	11.86	41.77	22.32	54.65
8.55																																									0.1	0.1	0.1	3.43	0.1	16.77	0.1	16.01
14.25																																									0.1	0.1	0.1	0.1	0.1	0.1	0.1	2.37
0.6																																																	100.1
1.49																																																	90.1
2.99																																																	35.1
8.96																																																	0.1
14.94																																																	0.1
0.85
2.13
4.25
12.75
21.25
0.22
0.55
1.1
3.3
5.5
0.62
1.55
3.1
9.3
15.5
0.7
1.76
3.51
10.54
17.56
0.76
1.91
3.81
11.44
19.06
[truncated: 7 more columns]

## Sheet: Figure 2C
EV	Control			Acute			Chronic
%-milk	Mean	SD	n	Mean	SD	n	Mean	SD	n
0%	416.667	78.125	8	476.19	79.3651	8	454.545	74.3802	8
5%	1190.48	212.585	8	1515.15	275.482	8	1428.57	265.306	8
20%	1694.92	316.001	8	1694.92	287.274	8	1960.78	334.487	8
50%	2083.33	399.306	8	2380.95	425.17	8	1960.78	372.933	8
Q0	Control			Acute			Chronic
%-milk	Mean	SD	n	Mean	SD	n	Mean	SD	n
0%	15	18	8	10	2.8	8	9.5	2.6	8
5%	38	13	8	41	12	8	49	17	8
20%	53	16	8	39	11	8	50	15	8
50%	76	25	8	70	22	8	68	23	8

## Sheet: Figure 3
Session	Control								Acute								Chronic
1	5.14	4.76	7.02	4.55	9.61	5.22	3.37	3.8	8.21	7.4	5.19	8.53	5.79	9.14	5.46	7.14	10.48	7.51	8.09	7.69	7.01	5.16	6.07	8.6
2	5.52	4.75	4.3	4.81	3.17	3.64	1.85	3.85	6.16	5.72	5.04	10.1	4.12	4.7	3.92	5.36	9.66	4.59	4.85	4.91	4.07	4.27	5.18	9.16
3	4.72	3.05	5.51	5.63	2.51	1.94	2.02	3.43	6.32	6.08	3.07	8.96	5.26	4.01	3.85	4.35	8.86	2.86	4.73	4.24	4.62	3.39	3.57	10.37
4	3.91	2.58	4.11	3.99	2.05	1.96	1.87	3.02	6.2	3.91	2.66	6.82	3.84	3.4	2.56	4.57	4.9	2.59	3.99	3.1	2.96	2.75	3.62	7.26
5	2.83	2.19	3.45	3.03	1.79	1.91	1.43	2.74	6.71	4.46	4.72	6.1	4.2	3.94	4.02	4.2	13.85	3.65	3.46	2.33	2.66	2.94	2.82	5.54
6	2.5	2.18	3.33	3.21	2.22	2.55	1.81	2.85	6.62	3.83	3.99	4.78	4.68	3.93	2.61	2.6	3	3.71	3.64	2.33	3.08	3.8	2.32	7.54
7	2.69	2.67	3.52	2.36	1.86	2.56	2.09	3.38	3.68	4.17	3.14	4.39	5.1	3.55	3.15	3.59	2.99	2.47	3.36	3.54	2.54	3.66	2.81	5.65
8	2.89	2.57	3.17	2.66	2.05	2.26	2.27	3.29	4.52	5.09	3.12	4.45	3.75	4.73	2.99	3.17	3.88	3.81	3.05	2.86	2.61	2.86	2.89	4.08
9	2.58	2.84	3.14	3.53	1.44	2.11	1.91	2.76	4.32	4.46	2.82	4.02	5.09	3	2.47	3.96	3.94	2.1	4.16	2.79	1.87	2.9	2.74	3.56
10	2.54	2.85	3.4	3.23	1.59	2.22	2.25	2.55	3.65	4.93	2.54	3.99	4.48	2.9	2.35	4.85	4.14	3.16	4.34	3.14	1.42	3.08	2.75	4.19
11	2.71	3.73	4.27	2.27	1.96	2.61	1.68	3.78	3.2	4.94	2.23	3.53	3.63	3.18	2.67	2.8	3.51	3.15	3.04	2.13	1.73	2.96	3.46	5.13
12	2.78	3.23	3.97	2.28	1.71	2.26	2.11	3.13	3.12	2.98	3.03	3.31	3.6	4.73	2.95	2.64	4.53	3.2	2.86	2.05	1.81	3.03	3.05	3.86
13	2.23	2.54	2.7	2.04	1.63	1.49	1.73	3.9	3.26	3.86	2.52	2.82	3.03	3.65	2.94	2.67	4.19	3.6	3.67	2.58	1.53	2.83	3.73	4.53
14	3.38	1.7	3.11	2.18	1.55	1.64	1.56	3.17	3.32	3.82	2.61	2.98	3.34	3.35	2.07	1.6	4.26	3.05	3.7	1.96	1.6	2.72	3.5	3.81
15	2.85	1.59	3.28	2.34	1.7	1.34	1.63	3.67	3.21	3.34	2.42	2.85	4.52	3.21	2.07	2.4	5.51	2.69	3.3	2.35	1.65	3.33	2.97	4.26

## Sheet: Figure 5
DA		Control				Acute GCR				Chronic GCR
	K+	Mean	SEM	N		Mean	SEM	N		Mean	SEM	N
	4	0.283575	0.059569	40		0.76035	0.154491	40		0.603828	0.127565	32
	30	0.905175	0.180061	40		1.71022	0.310225	40		1.44854	0.282048	32
	60	1.50806	0.284671	40		2.8289	0.460378	40		2.42963	0.43352	32
	120	2.2096	0.395776	40		4.2588	0.632328	40		3.74627	0.623555	32
5-HT		Control				Acute GCR				Chronic GCR
	K+	Mean	SEM	N		Mean	SEM	N		Mean	SEM	N
	4	0.244575	0.044764	40		0.421525	0.061189	40		0.466031	0.060276	32
	30	0.42715	0.040199	40		0.80465	0.139961	40		0.917719	0.135348	32
	60	0.681646	0.033657	40		1.2094	0.202006	40		1.48916	0.209355	32
	120	1.22076	0.063751	40		1.73144	0.26342	40		2.27952	0.312396	32
NE		Control				Acute GCR				Chronic GCR
	K+	Mean	SEM	N		Mean	SEM	N		Mean	SEM	N
	4	0.932575	0.104236	40		0.68035	0.107383	40		1.49359	0.204413	32
	30	2.1201	0.2314	40		2.03863	0.345102	40		2.97157	0.322746	32
	60	3.62284	0.405681	40		3.38388	0.490705	40		4.90289	0.427805	32
	120	5.32314	0.541056	40		5.25618	0.73506	40		7.14854	0.549683	32
Glu		Control				Acute GCR				Chronic GCR
	K+	Mean	SEM	N		Mean	SEM	N		Mean	SEM	N
	4	671.194	85.2237	40		635.418	54.3479	40		923.467	141.645	32
	30	1074.3	113.363	40		1110	97.1706	40		1560.38	237.238	32
	60	1384.11	141.4	40		1520.09	135.316	40		2094.81	291.101	32
	120	1939.92	186.708	40		2049.35	173.804	40		3192.98	414.331	32
GABA		Control				Acute GCR				Chronic GCR
	K+	Mean	SEM	N		Mean	SEM	N		Mean	SEM	N
	4	37.8827	13.5223	40		74.6221	14.5411	40		50.8927	12.0695	32
	30	61.805	17.1674	40		114.343	20.1508	40		92.807	18.1	32
	60	101.025	22.3451	40		167.483	26.4733	40		173.316	28.0235	32
	120	265.738	45.1563	40		315.072	48.9078	40		511.84	85.5146	32

## Sheet: Figure 6
	DA	Time	Control			Acute GCR			Chronic GCR
		0	100	0	10	100	0	10	100	0	8
		20	393.784	122.342	10	115.786	45.4107	10	94.1852	39.2019	8
		40	137.424	45.6797	10	125.625	41.8049	10	102.567	47.0394	8
		60	124.944	39.3071	10	126.528	41.7942	10	99.9772	26.7639	8
		80	138.479	38.0905	10	108.276	31.9744	10	74.1455	23.5922	8
		100	190.551	51.5021	10	102.814	24.6062	10	81.6772	24.0595	8
		120	258.613	102.329	10	155.142	38.6469	10	103.314	34.397	8
		140	168.318	57.0856	10	141.95	38.4194	10	138.632	38.7693	8
		160	148.816	48.9418	10	160.939	48.3305	10	107.129	37.3558	8
		180	157.31	52.5194	10	166.736	38.1968	10	107.678	40.3138	8
		200	293.065	97.9514	10	188.507	37.101	10	163.116	42.3607	8
		220	232.733	73.1191	10	203.346	61.3606	10	157.292	40.0621	8
		240	213.718	55.7754	10	158.288	36.1936	10	149.992	49.1113	8
	5-HT	Time	Control			Acute GCR			Chronic GCR
		0	100	0	10	100	0	10	100	0	8
		20	73.7045	21.7465	10	104.668	40.166	10	117.803	27.4912	8
		40	50.8851	4.50223	10	75.8911	22.7846	10	90.6323	32.5756	8
		60	103.495	54.5736	10	114.537	57.98	10	109.113	43.5546	8
		80	39.8422	5.89237	10	68.4657	19.8729	10	70.1402	26.2898	8
		100	79.0608	25.6352	10	77.9788	19.8378	10	104.446	26.4688	8
		120	90.2137	26.1145	10	104.122	33.4277	10	112.895	29.2684	8
		140	90.9821	20.799	10	102.675	34.9675	10	157.259	36.3935	8
		160	107.563	29.5199	10	99.3061	31.1773	10	115.872	36.7006	8
		180	146.219	37.2893	10	113.279	25.8267	10	109.462	31.4102	8
		200	204.021	41.0499	10	150.442	37.1837	10	195.682	51.1279	8
		220	214.416	35.0564	10	125.639	29.6177	10	200.228	44.9304	8
		240	226.482	68.9576	10	106.02	25.0166	10	173.003	47.8641	8
	NE	Time	Control			Acute GCR			Chronic GCR
		0	100	0	10	100	0	10	100	0	8
		20	156.749	37.42	10	228.571	90.4395	10	94.5013	18.8369	8
		40	113.653	23.4769	10	111.285	24.7838	10	87.3962	15.9841	8
		60	120.13	22.9957	10	120.82	21.7063	10	84.6448	15.7675	8
		80	118.822	24.7366	10	168.81	54.0543	10	93.4358	7.1468	8
		100	136.75	19.3319	10	126.521	23.2788	10	100.834	9.27509	8
		120	207.399	57.2875	10	182.679	38.4692	10	113.423	8.69183	8
		140	161.81	35.8921	10	173.161	41.987	10	149.588	14.6769	8
		160	138.595	27.3754	10	141.09	30.2517	10	106.547	11.9016	8
		180	173.57	30.4554	10	218.855	71.9189	10	104.845	13.0875	8
		200	220.608	30.8194	10	215.027	30.4488	10	148.541	12.7555	8
		220	180.266	25.5627	10	247.665	79.9851	10	154.516	13.7059	8
		240	154.852	29.4283	10	186.163	34.4268	10	139.05	15.5765	8
	Glu	Time	Control			Acute GCR			Chronic GCR
		0	100	0	10	100	0	10	100	0	8
		20	70.0075	9.5191	10	92.2563	20.8974	10	108.297	36.0593	8
		40	64.0635	8.95347	10	71.7749	8.7958	10	59.8026	10.6287	8
		60	57.7101	8.04992	10	72.2301	10.5988	10	56.1617	9.04395	8
		80	48.4513	6.38025	10	62.4919	10.4121	10	51.6187	10.1847	8
		100	59.888	13.0638	10	70.43	13.3148	10	52.3485	13.5911	8
		120	46.2836	7.91942	10	77.3354	15.4369	10	54.4379	11.3413	8
		140	39.2838	4.58906	10	57.39	9.13306	10	68.0963	13.0614	8
		160	39.1782	4.05129	10	53.0003	9.11889	10	56.6061	9.87429	8
		180	83.9866	19.8	10	87.4163	17.6929	10	100.438	17.006	8
		200	91.7946	12.2919	10	93.3231	11.1056	10	122.695	26.1361	8
		220	90.267	10.5765	10	78.9481	8.64387	10	133.817	32.6315	8
		240	65.1841	9.21982	10	73.4843	9.94948	10	118.719	32.1671	8
	GABA	Time	Control			Acute GCR			Chronic GCR
		0	100	0	10	100	0	10	100	0	8
		20	97.5	31.4831	10	78.7176	21.3189	10	136.405	33.8271	8
		40	76.7428	15.495	10	63.5235	17.2313	10	80.9951	20.3645	8
		60	44.4715	6.89097	10	35.6734	4.84453	10	57.4716	10.0767	8
		80	33.8794	6.35841	10	35.0041	7.04162	10	54.5606	14.5022	8
		100	122.445	43.8609	10	39.9575	11.5483	10	67.6253	16.2254	8
		120	117.693	25.8278	10	94.0467	21.7024	10	134.885	27.4363	8
		140	89.0624	16.443	10	82.9225	16.8184	10	238.585	42.1633	8
		160	84.9216	15.9042	10	67.923	13.1974	10	191.676	40.1047	8
		180	358.299	120.317	10	156.969	48.6166	10	262.203	31.5941	8
		200	513.197	156.222	10	222.745	59.5712	10	610.385	159.519	8
		220	465.532	113.096	10	210.498	69.2166	10	956.769	283.073	8
		240	402.165	98.0824	10	200.916	68.4843	10	831.332	282.423	8

## Sheet: Figure 7A
			Control	Acute	Chronic	Control	Acute	Chronic	Control	Acute	Chronic	Control	Acute	Chronic
		K+	4	4	4	30	30	30	60	60	60	120	120	120
		Individual Subjects	-0.196	0.307	-0.094	0.034	0.483	0.582	0.303	0.467	0.677	-0.214	0.598	0.647
			-0.158	-0.243	0.692	0.002	0.695	0.543	0.275	0.567	0.111	0.093	0.782	0.182
			-0.241	-0.229	-0.341	0.102	0.434	-0.229	-0.1	-0.25	-0.305	-0.241	0.064	-0.076
			-0.158	-0.23	-0.328	0.238	0.273	0.381	0.183	0.21	-0.039	0.004	0.664	0.054
			0.368	-0.049	-0.448	0.294	0.469	0.396	0.453	0.492	0.185	0.141	0.387	0.167
			0.104	0.252	-0.109	-0.101	0.445	-0.005	-0.03	-0.097	-0.237	0.4	0.094	0.104
			0.063	0.125	-0.226	0.117	0.302	0.269	0.114	0.488	0.049	0.261	0.586	0.51
			-0.013	-0.101	-0.291	-0.229	0.534	-0.386	0.011	0.028	-0.215	0.234	0.35	0.016
			0.116	0.179	-0.154	0.043	0.218	0.146	0.084	0.599	0.059	0.031	0.71	0.179
			0.908	0.443	0.76	0.227	0.533	0.517	0.475	0.113	0.542	0.56	0.394	0.579

## Sheet: Figure 8A & B
	k+ Concentration = 4 mM, Target Class = ‘Control’
	Network edge weight							Network edge direction
		DA	5-HT	NE	GLU	GABA			DA	5-HT	NE	GLU	GABA
	DA	0	0	0.28626	0	0		DA	0	0	-1	0	0
	5-HT	0	0	0.286458	0	0		5-HT	0	0	1	0	0
	NE	0.586874	0.270775	0	0	0		NE	-1	1	0	0	0
	GLU	0	0.501352	0.27981	0	0.921735		GLU	0	1	-1	0	1
	GABA	0.257405	0	0	0.956632	0		GABA	1	0	0	1	0
	k+ Concentration = 30 mM, Target Class = ‘Control’
	Network edge weight							Network edge direction
		DA	5-HT	NE	GLU	GABA			DA	5-HT	NE	GLU	GABA
	DA	0	0	0	0	0.223323		DA	0	0	0	0	1
	5-HT	0	0	0.457865	0	0.300514		5-HT	0	0	1	0	1
	NE	0	0.403213	0	0.37075	0.295141		NE	0	1	0	-1	1
	GLU	0.466842	0	0.473791	0	0		GLU	1	0	-1	0	0
	GABA	0.316125	0.409386	0	0.315136	0		GABA	1	1	0	1	0
	k+ Concentration = 60 mM, Target Class = ‘Control’
	Network edge weight							Network edge direction
		DA	5-HT	NE	GLU	GABA			DA	5-HT	NE	GLU	GABA
	DA	0	0	0.474227	0	0.240915		DA	0	0	1	0	1
	5-HT	0	0	0	0	0.266379		5-HT	0	0	0	0	1
	NE	0.47327	0.282662	0	0	0		NE	1	1	0	0	0
	GLU	0	0.297028	0.202149	0	0.294341		GLU	0	-1	1	0	1
	GABA	0	0.232931	0	0.734166	0		GABA	0	1	0	1	0
	k+ Concentration = 120 mM, Target Class = ‘Control’
	Network edge weight							Network edge direction
		DA	5-HT	NE	GLU	GABA			DA	5-HT	NE	GLU	GABA
	DA	0	0.217102	0	0	0.285451		DA	0	-1	0	0	1
	5-HT	0.20071	0	0.366079	0.246693	0.277916		5-HT	-1	0	1	1	1
	NE	0	0	0	0.248879	0		NE	0	0	0	1	0
	GLU	0.389434	0.321982	0	0	0.310332		GLU	-1	1	0	0	1
	GABA	0.356694	0.264365	0.328534	0.398408	0		GABA	1	1	-1	1	0
	k+ Concentration = 4 mM, Target Class = ‘Acute’
	Network edge weight							Network edge direction
		DA	5-HT	NE	GLU	GABA			DA	5-HT	NE	GLU	GABA
	DA	0	0.475756	0.581629	0	0		DA	0	1	-1	0	0
	5-HT	0	0	0.28571	0	0		5-HT	0	0	1	0	0
	NE	0.374207	0	0	0	0		NE	-1	0	0	0	0
	GLU	0.258805	0.246501	0	0	0.736989		GLU	-1	1	0	0	1
	GABA	0.311183	0	0	0.642169	0		GABA	-1	0	0	1	0
	k+ Concentration = 30 mM, Target Class = ‘Acute’
	Network edge weight							Network edge direction
		DA	5-HT	NE	GLU	GABA			DA	5-HT	NE	GLU	GABA
	DA	0	0.625294	0.722966	0.209636	0		DA	0	1	1	1	0
	5-HT	0.517579	0	0	0.243169	0		5-HT	1	0	0	1	0
	NE	0.343522	0	0	0	0		NE	1	0	0	0	0
	GLU	0	0	0	0	0.664814		GLU	0	0	0	0	1
	GABA	0	0.220914	0.213733	0.428177	0		GABA	0	1	-1	1	0
	k+ Concentration = 60 mM, Target Class = ‘Acute’
	Network edge weight							Network edge direction
		DA	5-HT	NE	GLU	GABA			DA	5-HT	NE	GLU	GABA
	DA	0	0.360638	0.711842	0.360958	0		DA	0	1	1	-1	0
	5-HT	0.532371	0	0	0	0		5-HT	1	0	0	0	0
	NE	0.43002	0.415068	0	0.274598	0.496532		NE	1	1	0	1	1
	GLU	0	0	0	0	0		GLU	0	0	0	0	0
	GABA	0	0	0	0.301243	0		GABA	0	0	0	-1	0
	k+ Concentration = 120 mM, Target Class = ‘Acute’
	Network edge weight							Network edge direction
		DA	5-HT	NE	GLU	GABA			DA	5-HT	NE	GLU	GABA
	DA	0	0.593046	0.318266	0.24137	0		DA	0	1	1	-1	0
	5-HT	0.574844	0	0	0	0.411635		5-HT	1	0	0	0	1
	NE	0	0	0	0.458244	0.406187		NE	0	0	0	1	1
	GLU	0	0	0.221253	0	0		GLU	0	0	1	0	0
	GABA	0	0.252639	0.40848	0.233523	0		GABA	0	1	1	1	0
	k+ Concentration = 4 mM, Target Class = ‘Chronic’
	Network edge weight							Network edge direction
		DA	5-HT	NE	GLU	GABA			DA	5-HT	NE	GLU	GABA
	DA	0	0.550701	0	0	0		DA	0	1	0	0	0
	5-HT	0.583366	0	0.689693	0	0		5-HT	1	0	-1	0	0
	NE	0.32674	0.313534	0	0	0		NE	1	-1	0	0	0
	GLU	0	0	0	0	0.893459		GLU	0	0	0	0	1
	GABA	0	0	0	0.856579	0		GABA	0	0	0	1	0
	k+ Concentration = 30 mM, Target Class = ‘Chronic’
	Network edge weight							Network edge direction
		DA	5-HT	NE	GLU	GABA			DA	5-HT	NE	GLU	GABA
	DA	0	0.535728	0.460829	0	0.413707		DA	0	1	1	0	1
	5-HT	0.426006	0	0	0	0		5-HT	1	0	0	0	0
	NE	0.258492	0	0	0.374686	0		NE	1	0	0	-1	0
	GLU	0	0	0.295046	0	0.320268		GLU	0	0	-1	0	1
	GABA	0.268736	0.274342	0	0.470795	0		GABA	1	-1	0	1	0
	k+ Concentration = 60 mM, Target Class = ‘Chronic’
	Network edge weight							Network edge direction
		DA	5-HT	NE	GLU	GABA			DA	5-HT	NE	GLU	GABA
	DA	0	0.433169	0	0	0		DA	0	1	0	0	0
	5-HT	0.627758	0	0.321483	0	0		5-HT	1	0	1	0	0
	NE	0	0	0	0.306107	0.261877		NE	0	0	0	-1	1
	GLU	0.234964	0.263297	0.367962	0	0.523266		GLU	-1	-1	-1	0	1
	GABA	0	0	0	0.374415	0		GABA	0	0	0	1	0
	k+ Concentration = 120 mM, Target Class = ‘Chronic’
	Network edge weight							Network edge direction
		DA	5-HT	NE	GLU	GABA			DA	5-HT	NE	GLU	GABA
	DA	0	0.308827	0	0	0		DA	0	1	0	0	0
	5-HT	0.625427	0	0.235116	0.355884	0.279422		5-HT	1	0	-1	-1	1
	NE	0	0	0	0	0		NE	0	0	0	0	0
	GLU	0	0	0	0	0.585892		GLU	0	0	0	0	1
	GABA	0	0.475082	0.50288	0.443629	0		GABA	0	1	1	1	0

## Sheet: Figure 7B & C
		Supplementary Table 2. Pearson correlations analysis, statistical values, and number of samples for neurotransmitters quantified in control and acute or chronic GCR exposed mice during 4 mM K+ stimulation.
		Condition	Neurotransmitter 1	Neurotransmitter 2	Pearson	95% CI	P-value	Samples
					correlation			(n)
		Control	DA	5-HT	-0.196	-0.4785 to 0.1228	0.225	40
			DA	NE	-0.158	-0.4473 to 0.1617	0.331	40
			DA	Glu	-0.241	-0.5141 to 0.07595	0.134	40
			DA	GABA	-0.158	-0.4472 to 0.1618	0.331	40
			5-HT	NE	0.368	0.06346 to 0.6094	0.02	40
			5-HT	Glu	0.104	-0.2143 to 0.4026	0.522	40
			5-HT	GABA	0.063	-0.2531 to 0.3676	0.698	40
			NE	Glu	-0.013	-0.3229 to 0.3001	0.938	40
			NE	GABA	0.116	-0.2027 to 0.4127	0.475	40
			Glu	GABA	0.908	0.8326 to 0.9509	5.651e-16	40
		Acute	DA	5-HT	0.307	-0.005090 to 0.5645	0.054	40
			DA	NE	-0.243	-0.5155 to 0.07406	0.131	40
			DA	Glu	-0.229	-0.5044 to 0.08905	0.156	40
			DA	GABA	-0.23	-0.5053 to 0.08781	0.153	40
			5-HT	NE	-0.049	-0.3552 to 0.2665	0.763	40
			5-HT	Glu	0.252	-0.06417 to 0.5228	0.116	40
			5-HT	GABA	0.125	-0.1941 to 0.4201	0.442	40
			NE	Glu	-0.101	-0.4003 to 0.2169	0.533	40
			NE	GABA	0.179	-0.1399 to 0.4650	0.268	40
			Glu	GABA	0.443	0.1524 to 0.6629	0.004	40
		Chronic	DA	5-HT	-0.094	-0.4289 to 0.2631	0.608	32
			DA	NE	0.692	0.4525 to 0.8384	1e-05	32
			DA	Glu	-0.341	-0.6166 to 0.008440	0.056	32
			DA	GABA	-0.328	-0.6073 to 0.02333	0.067	32
			5-HT	NE	-0.448	-0.6889 to -0.1173	0.010	32
			5-HT	Glu	-0.109	-0.4405 to 0.2496	0.554	32
			5-HT	GABA	-0.226	-0.5330 to 0.1328	0.213	32
			NE	Glu	-0.291	-0.5805 to 0.06459	0.107	32
			NE	GABA	-0.154	-0.4769 to 0.2060	0.401	32
			Glu	GABA	0.76	0.5595 to 0.8764	4.544e-07	32
		Supplementary Table 3. Pearson correlations analysis, statistical values, and number of samples for neurotransmitters quantified in control and acute or chronic GCR exposed mice during 30 mM K+ stimulation.
		Condition	Neurotransmitter 1	Neurotransmitter 2	Pearson	95% CI	P-value	Samples
					correlation			(n)
		Control	DA	5-HT	0.034	-0.2805 to 0.3418	0.835	40
			DA	NE	0.002	-0.3098 to 0.3132	0.991	40
			DA	Glu	0.102	-0.2167 to 0.4005	0.532	40
			DA	GABA	0.238	-0.07984 to 0.5112	0.140	40
			5-HT	NE	0.294	-0.01968 to 0.5544	0.066	40
			5-HT	Glu	-0.101	-0.4001 to 0.2171	0.534	40
			5-HT	GABA	0.117	-0.2021 to 0.4132	0.473	40
			NE	Glu	-0.229	-0.5044 to 0.08902	0.156	40
			NE	GABA	0.043	-0.2725 to 0.3495	0.794	40
			Glu	GABA	0.227	-0.09085 to 0.5030	0.159	40
		Acute	DA	5-HT	0.483	0.2018 to 0.6906	0.002	40
			DA	NE	0.695	0.4901 to 0.8277	6.34e-07	40
			DA	Glu	0.434	0.1411 to 0.6564	0.005	40
			DA	GABA	0.273	-0.04158 to 0.5391	0.087	40
			5-HT	NE	0.469	0.1846 to 0.6811	0.002	40
			5-HT	Glu	0.445	0.1555 to 0.6647	0.004	40
			5-HT	GABA	0.302	-0.01067 to 0.5606	0.058	40
			NE	Glu	0.534	0.2669 to 0.7249	0.0003868	40
			NE	GABA	0.218	-0.09990 to 0.4962	0.176	40
			Glu	GABA	0.533	0.2653 to 0.7241	0.0004012	40
		Chronic	DA	5-HT	0.582	0.2922 to 0.7735	0.0005	32
			DA	NE	0.543	0.2397 to 0.7497	0.001	32
			DA	Glu	-0.229	-0.5353 to 0.1296	0.206	32
			DA	GABA	0.381	0.03696 to 0.6439	0.032	32
			5-HT	NE	0.396	0.05505 to 0.6544	0.025	32
			5-HT	Glu	-0.005	-0.3533 to 0.3441	0.977	32
			5-HT	GABA	0.269	-0.08746 to 0.5651	0.136	32
			NE	Glu	-0.386	-0.6476 to -0.04317	0.029	32
			NE	GABA	0.146	-0.2133 to 0.4709	0.424	32
			Glu	GABA	0.517	0.2059 to 0.7337	0.002	32
		Supplementary Table 4. Pearson correlations analysis, statistical values, and number of samples for neurotransmitters quantified in control and acute or chronic GCR exposed mice during 60 mM K+ stimulation.
		Condition	Neurotransmitter 1	Neurotransmitter 2	Pearson	95% CI	P-value	Samples
					correlation			(n)
		Control	DA	5-HT	0.303	-0.009186 to 0.5617	0.057	40
			DA	NE	0.275	-0.04032 to 0.5400	0.086	40
			DA	Glu	-0.1	-0.3993 to 0.2180	0.538	40
			DA	GABA	0.183	-0.1363 to 0.4678	0.259	40
			5-HT	NE	0.453	0.1643 to 0.6697	0.003	40
			5-HT	Glu	-0.03	-0.3382 to 0.2844	0.855	40
			5-HT	GABA	0.114	-0.2047 to 0.4109	0.484	40
			NE	Glu	0.011	-0.3014 to 0.3215	0.946	40
			NE	GABA	0.084	-0.2336 to 0.3854	0.606	40
			Glu	GABA	0.475	0.1915 to 0.6849	0.002	40
		Acute	DA	5-HT	0.467	0.1820 to 0.6796	0.002	40
			DA	NE	0.567	0.3106 to 0.7468	0.0001	40
			DA	Glu	-0.25	-0.5209 to 0.06672	0.120	40
			DA	GABA	0.21	-0.1085 to 0.4896	0.193	40
			5-HT	NE	0.492	0.2136 to 0.6970	0.0012	40
			5-HT	Glu	-0.097	-0.3965 to 0.2213	0.552	40
			5-HT	GABA	0.488	0.2082 to 0.6940	0.001	40
			NE	Glu	0.028	-0.2859 to 0.3367	0.863	40
			NE	GABA	0.599	0.3541 to 0.7676	4.362e-05	40
			Glu	GABA	0.113	-0.2061 to 0.4098	0.489	40
		Chronic	DA	5-HT	0.677	0.4292 to 0.8296	2e-05	32
			DA	NE	0.111	-0.2471 to 0.4427	0.545	32
			DA	Glu	-0.305	-0.5906 to 0.04923	0.090	32
			DA	GABA	-0.039	-0.3827 to 0.3137	0.831	32
			5-HT	NE	0.185	-0.1753 to 0.5011	0.312	32
			5-HT	Glu	-0.237	-0.5411 to 0.1217	0.191	32
			5-HT	GABA	0.049	-0.3047 to 0.3912	0.789	32
			NE	Glu	-0.215	-0.5245 to 0.1443	0.237	32
			NE	GABA	0.059	-0.2956 to 0.3996	0.748	32
			Glu	GABA	0.542	0.2389 to 0.7494	0.001	32
		Supplementary Table 5. Pearson correlations analysis, statistical values, and number of samples for neurotransmitters quantified in control and acute or chronic GCR exposed mice. Individual values during 120 mM K+ stimulation.
		Condition	Neurotransmitter 1	Neurotransmitter 2	Pearson	95% CI	P-value	Samples
					correlation			(n)
		Control	DA	5-HT	-0.214	-0.4930 to 0.1040	0.184	40
			DA	NE	0.093	-0.2246 to 0.3935	0.566	40
			DA	Glu	-0.241	-0.5136 to 0.07669	0.135	40
			DA	GABA	0.004	-0.3082 to 0.3148	0.982	40
			5-HT	NE	0.141	-0.1784 to 0.4334	0.386	40
			5-HT	Glu	0.4	0.1015 to 0.6329	0.01	40
			5-HT	GABA	0.261	-0.05464 to 0.5297	0.103	40
			NE	Glu	0.234	-0.08373 to 0.5084	0.146	40
			NE	GABA	0.031	-0.2832 to 0.3392	0.849	40
			Glu	GABA	0.56	0.3013 to 0.7422	0.0001704	40
		Acute	DA	5-HT	0.598	0.3564 to 0.7652	4e-05	40
			DA	NE	0.782	0.6245 to 0.8783	1.581e-09	40
			DA	Glu	0.064	-0.2486 to 0.3644	0.691	40
			DA	GABA	0.664	0.4478 to 0.8068	2e-06	40
			5-HT	NE	0.387	0.09001 to 0.6207	0.012	40
			5-HT	Glu	0.094	-0.2196 to 0.3908	0.557	40
			5-HT	GABA	0.586	0.3401 to 0.7574	5.6e-05	40
			NE	Glu	0.35	0.04697 to 0.5934	0.025	40
			NE	GABA	0.71	0.5155 to 0.8355	1.957e-07	40
			Glu	GABA	0.394	0.09876 to 0.6261	0.011	40
		Chronic	DA	5-HT	0.647	0.3851 to 0.8124	6e-05	32
			DA	NE	0.182	-0.1781 to 0.4989	0.319	32
			DA	Glu	-0.076	-0.4135 to 0.2803	0.680	32
			DA	GABA	0.054	-0.3000 to 0.3956	0.767	32
			5-HT	NE	0.167	-0.1933 to 0.4871	0.362	32
			5-HT	Glu	0.104	-0.2535 to 0.4372	0.569	32
			5-HT	GABA	0.51	0.1959 to 0.7289	0.003	32
			NE	Glu	0.016	-0.3345 to 0.3627	0.930	32
			NE	GABA	0.179	-0.1808 to 0.4968	0.326	32
			Glu	GABA	0.579	0.2885 to 0.7718	0.001	32

## Sheet: Figure 9A
		Subjects	Target Class	5-HT	NE	GLU	GABA
		0	Control	0.0063	0	0.0068	0
		1	Control	0.5158	0.2995	0.2889	0.1096
		2	Control	0.1693	0.0179	0.2839	0.9483
		3	Control	0.2612	0.7025	0.0152	0.3311
		4	Control	0.1216	0.0833	0.0004	0.2474
		5	Control	0.6788	0.8793	0.573	0.7439
		6	Acute	0	0.3503	0	0.0006
		7	Acute	0.0001	0.0043	0	0.3459
		8	Acute	0.63	0.0242	0.1244	0
		9	Acute	0.1934	0.4614	0.2083	0.778
		10	Acute	0	0.7617	0.0099	0.0223
		11	Acute	0.076	0.4893	0	0.0019
		12	Acute	0	0.0001	0.0499	0.0146
		13	Acute	0.2322	0.1684	0.0737	0.1007
		14	Acute	0.2391	0.0022	0.462	0.3837
		15	Acute	0.1563	0.6021	0.1637	0.0044
		16	Chronic	0.2742	0.2482	0	0.0001
		17	Chronic	0.0996	0.0591	0.0852	0.0009
		18	Chronic	0.6115	0	0.0024	0.1602
		19	Chronic	0.8147	0.0319	0.0378	0.0874
		20	Chronic	0.058	0	0.0542	0.0034
		21	Chronic	0	0.0032	0.3499	0.0001

## Sheet: Figure 9B
		Subjects	Target Class	5-HT	NE	GLU	GABA
		0	Control	0	0	0.1156	0
		1	Control	0.8447	0.3433	0.0412	0.7441
		2	Control	0.7134	0.0391	0.002	0.0002
		3	Control	0	0.3483	0.4454	0
		4	Control	0.7778	0.0293	0.8262	0.6878
		5	Control	0.878	0.6055	0.5276	0.1815
		6	Acute	0.4399	0.287	0.0004	0
		7	Acute	0.0053	0.3379	0.0576	0
		8	Acute	0.0429	0.0224	0	0
		9	Acute	0.069	0.5984	0.0243	0.0114
		10	Acute	0.1433	0.6205	0.0065	0
		11	Acute	0	0.6335	0	0
		12	Acute	0	0	0.1895	0.0034
		13	Acute	0.0007	0.0385	0.5309	0.0046
		14	Acute	0.0063	0.3998	0.0046	0
		15	Acute	0.5601	0.5263	0.5847	0.3623
		16	Chronic	0.0353	0.0052	0	0
		17	Chronic	0.2228	0.6312	0.385	0
		18	Chronic	0.0001	0	0	0.0025
		19	Chronic	0.421	0.0029	0.5881	0.0133
		20	Chronic	0.1225	0	0.049	0.0097
		21	Chronic	0	0.0016	0.1908	0
